# Supplementary material for: OlCHR, encoding a chromatin remodeling factor, is a killer causing hybrid sterility between rice species Oryza sativa and O. longistaminata
Source: iScience. 2024 Apr 17;27(5):109761. doi: 10.1016/j.isci.2024.109761 (PMC11067373; doi:10.1016/j.isci.2024.109761)
Supplement: Table S1. Accessions used, related to Figure 4 [file mmc2.xlsx]

## Sheet: Sheet1
	Accession/Varieties	Species	Genome type	Presence of OlCHR homologue
	W0008	O. australiensis	EE	No
	W0613	O. grandiglumis	CCDD	Present
	W1024	O. punctata (4X)	BBCC	No
	W1182	O. alta or O. latifolia	CCDD	Present
	W1194	O. grandiglumis	CCDD	Present
	W1213	O. minuta	BBCC	No
	W1220	O. longiglumis	HHJJ	No
	W1331	O. minuta	BBCC	No
	W1401	O. brachyantha	FF	No
	W1628	O. australiensis	EE	No
	W1711	O. brachyantha	FF	No
	W1805	O. rhizomatis	CC	Present
	W1618	O. longistaminata	AA	Present
	W1298	O. meridionalis	AA	No
	W1561	O. meridionalis	AA	No
	W1627	O. meridionalis	AA	No
	W1629	O. meridionalis	AA	No
	W1631	O. meridionalis	AA	No
	W1635	O. meridionalis	AA	No
	W2069	O. meridionalis	AA	No
	W2080	O. meridionalis	AA	No
	W2081	O. meridionalis	AA	No
	W2103	O. meridionalis	AA	No
	W2116	O. meridionalis	AA	No
	W0651	O. barthii	AA	No
	W0652	O. barthii	AA	No
	W0659	O. barthii	AA	No
	W0691	O. barthii	AA	No
	W0828	O. barthii	AA	Present
	W1588	O. barthii	AA	No
	W0653	O. barthii	AA	No
	W0679	O. barthii	AA	No
	W0687	O. barthii	AA	No
	W0692	O. barthii	AA	No
	W0694	O. barthii	AA	No
	W0827	O. barthii	AA	No
	W0830	O. barthii	AA	No
	W0831	O. barthii	AA	No
	W0832	O. barthii	AA	No
	W0833	O. barthii	AA	No
	W0834	O. barthii	AA	No
	W0835	O. barthii	AA	No
	W1407	O. barthii	AA	No
	W1411	O. barthii	AA	No
	W1430	O. barthii	AA	No
	W1434	O. barthii	AA	No
	W1454	O. barthii	AA	No
	W1574	O. barthii	AA	No
	W1605	O. barthii	AA	No
	W1607	O. barthii	AA	No
	W1611	O. barthii	AA	No
	W1613	O. barthii	AA	No
	W1616	O. barthii	AA	No
	W1646	O. barthii	AA	No
	W1648	O. barthii	AA	No
	W1702	O. barthii	AA	No
	W1704	O. barthii	AA	No
	W1709	O. barthii	AA	No
	CG 17	O. glaberrima	AA	No
	WAB 1191	O. glaberrima	AA	No
	WAB 1209	O. glaberrima	AA	No
	WAB 1239	O. glaberrima	AA	No
	WAB 1259	O. glaberrima	AA	No
	WAB 1268	O. glaberrima	AA	No
	WAB 1270	O. glaberrima	AA	No
	WAB 1275	O. glaberrima	AA	No
	WAB 1310	O. glaberrima	AA	No
	WAB 1311	O. glaberrima	AA	No
	WAB 1312	O. glaberrima	AA	No
	WAB 1320	O. glaberrima	AA	No
	WAB 1323	O. glaberrima	AA	No
	WAB 1342	O. glaberrima	AA	No
	WAB 1346	O. glaberrima	AA	No
	WAB 1347	O. glaberrima	AA	No
	CG 14	O. glaberrima	AA	No
	CG 20	O. glaberrima	AA	No
	WAB 1125	O. glaberrima	AA	No
	WAB 1127	O. glaberrima	AA	No
	WAB 1133	O. glaberrima	AA	No
	WAB 1139	O. glaberrima	AA	No
	WAB 1178	O. glaberrima	AA	No
	WAB 1185	O. glaberrima	AA	No
	WAB 1190	O. glaberrima	AA	No
	WAB 1195	O. glaberrima	AA	No
	WAB 1201	O. glaberrima	AA	No
	WAB 1213	O. glaberrima	AA	No
	WAB 1226	O. glaberrima	AA	No
	WAB 1254	O. glaberrima	AA	No
	WAB 1255	O. glaberrima	AA	No
	WAB 1258	O. glaberrima	AA	No
	WAB 1264	O. glaberrima	AA	No
	WAB 1266	O. glaberrima	AA	No
	WAB 1276	O. glaberrima	AA	No
	WAB 1283	O. glaberrima	AA	No
	WAB 1293	O. glaberrima	AA	No
	WAB 1309	O. glaberrima	AA	No
	WAB 1316	O. glaberrima	AA	No
	WAB 1325	O. glaberrima	AA	No
	WAB 1350	O. glaberrima	AA	No
	WAB 1362	O. glaberrima	AA	No
	WAB 1379	O. glaberrima	AA	No
	WAB 1391	O. glaberrima	AA	No
	WAB 1394	O. glaberrima	AA	No
	WAB 1398	O. glaberrima	AA	No
	WAB 1404	O. glaberrima	AA	No
	WAB 2011	O. glaberrima	AA	No
	WAB 2085	O. glaberrima	AA	No
	WAB 2160	O. glaberrima	AA	No
	BESSELI	O. glaberrima	AA	No
	BOMBOTI	O. glaberrima	AA	No
	BOUNKIA	O. glaberrima	AA	No
	PORTO KORO	O. glaberrima	AA	No
	TAMBA FORE (A)	O. glaberrima	AA	No
	KEBELE	O. glaberrima	AA	No
	MARO TIEDE	O. glaberrima	AA	No
	ACC100854	O. glaberrima	AA	No
	GBILIMBALAN	O. glaberrima	AA	No
	KEBELE	O. glaberrima	AA	No
	ACC100980	O. glaberrima	AA	No
	ACC100982	O. glaberrima	AA	No
	SARIA 398	O. glaberrima	AA	No
	BIGERO	O. glaberrima	AA	No
	FAO ACC 34395	O. glaberrima	AA	No
	FAO ACC 34397	O. glaberrima	AA	No
	FAO ACC 34399	O. glaberrima	AA	No
	FAO ACC 34400	O. glaberrima	AA	No
	FAO ACC 34402	O. glaberrima	AA	No
	72-24 A	O. glaberrima	AA	No
	FAO ACC 34423	O. glaberrima	AA	No
	FAO ACC 34424	O. glaberrima	AA	No
	FAO ACC 34427	O. glaberrima	AA	No
	FAO ACC 34435	O. glaberrima	AA	No
	FAO ACC 34436	O. glaberrima	AA	No
	72-48	O. glaberrima	AA	No
	72-56	O. glaberrima	AA	No
	FAO ACC 34460	O. glaberrima	AA	No
	FAO ACC 34469	O. glaberrima	AA	No
	FAO ACC 34466	O. glaberrima	AA	No
	FAO ACC 34472	O. glaberrima	AA	No
	FAO ACC 34473	O. glaberrima	AA	No
	FAO ACC 34475	O. glaberrima	AA	No
	FAO ACC 34476	O. glaberrima	AA	No
	FAO ACC 34477	O. glaberrima	AA	No
	72-85 C	O. glaberrima	AA	No
	FAO ACC 34478	O. glaberrima	AA	No
	FAO ACC 34479	O. glaberrima	AA	No
	FAO ACC 34482	O. glaberrima	AA	No
	FAO ACC 34483	O. glaberrima	AA	No
	FAO ACC 34490	O. glaberrima	AA	No
	FAO ACC 34491	O. glaberrima	AA	No
	FAO ACC 34493	O. glaberrima	AA	No
	FAO ACC 34494	O. glaberrima	AA	No
	FAO ACC 34495	O. glaberrima	AA	No
	FAO ACC 34497	O. glaberrima	AA	No
	FAO ACC 34498	O. glaberrima	AA	No
	FAO ACC 34500	O. glaberrima	AA	No
	FAO ACC 34504	O. glaberrima	AA	No
	FAO ACC 34505	O. glaberrima	AA	No
	FAO ACC 34507	O. glaberrima	AA	No
	FAO ACC 34512	O. glaberrima	AA	No
	FAO ACC 34518	O. glaberrima	AA	No
	FAO ACC 34525	O. glaberrima	AA	No
	FAO ACC 34529	O. glaberrima	AA	No
	FAO ACC 34532	O. glaberrima	AA	No
	FAO ACC 34533	O. glaberrima	AA	No
	FAO ACC 34534	O. glaberrima	AA	No
	FAO ACC 34537	O. glaberrima	AA	No
	FAO ACC 34543	O. glaberrima	AA	No
	FAO ACC 34545	O. glaberrima	AA	No
	GBLANECHE	O. glaberrima	AA	No
	GBLANECHE	O. glaberrima	AA	No
	FAO ACC 34519	O. glaberrima	AA	No
	TOG 7126	O. glaberrima	AA	No
	TOG 7135	O. glaberrima	AA	No
	TOG 7192	O. glaberrima	AA	No
	LG 14	O. glaberrima	AA	No
	TOG 7214	O. glaberrima	AA	No
	BIYAU	O. glaberrima	AA	No
	ROK CHU SONE CON 1	O. glaberrima	AA	No
	EX SHENDAM (WEEDY)	O. glaberrima	AA	No
	PEDIKUM	O. glaberrima	AA	No
	SALI 1 (BLACK HUSK)	O. glaberrima	AA	No
	EX OLD AYOMA LOCAL	O. glaberrima	AA	No
	DAN MARUYA	O. glaberrima	AA	No
	YAR MAMMAN	O. glaberrima	AA	No
	DAN GYARANSHE	O. glaberrima	AA	No
	TANBA	O. glaberrima	AA	No
	EX ZARIA	O. glaberrima	AA	No
	MAIWO 1	O. glaberrima	AA	No
	EX YANDEV	O. glaberrima	AA	No
	EX SHENDAM	O. glaberrima	AA	No
	TOG 7274	O. glaberrima	AA	No
	WAB 1183	O. glaberrima	AA	No
	WAB 1324	O. glaberrima	AA	No
	WAB 1402	O. glaberrima	AA	No
	WAB 2220	O. glaberrima	AA	No
	TOG5486	O. glaberrima	AA	No
	Accessions used for the NGS analysis
	W1624	O. longistaminata	AA	Present
	W1540	O. longistaminata	AA	Present
	W1460	O. longistaminata	AA	Present
	W0643	O. longistaminata	AA	Present
	W1004	O. longistaminata	AA	Present
	W0708	O. longistaminata	AA	Present
	W1444	O. longistaminata	AA	Present
	W1448	O. longistaminata	AA	Present
	W1508	O. longistaminata	AA	Present
	W1420	O. longistaminata	AA	Present
	W1423	O. longistaminata	AA	Present
	W1465	O. longistaminata	AA	Present
	W1573	O. longistaminata	AA	Present
	W1413	O. longistaminata	AA	Present
	W1232	O. longistaminata	AA	Present
	W1504	O. longistaminata	AA	Present
	W1650	O. longistaminata	AA	Present
	W1454(B)	O. longistaminata	AA	Present
	W1297	O. meridionalis	AA	No
	W1300	O. meridionalis	AA	No
	W1625	O. meridionalis	AA	No
	W1627	O. meridionalis	AA	No
	W1631	O. meridionalis	AA	No
	W1635	O. meridionalis	AA	No
	W1638	O. meridionalis	AA	No
	W2069	O. meridionalis	AA	No
	W2071	O. meridionalis	AA	No
	W2077	O. meridionalis	AA	No
	W2079	O. meridionalis	AA	No
	W2080	O. meridionalis	AA	No
	W2081	O. meridionalis	AA	No
	W2100	O. meridionalis	AA	No
	W2103	O. meridionalis	AA	No
	W2105	O. meridionalis	AA	No
	W2112	O. meridionalis	AA	No
	W2116	O. meridionalis	AA	No
